# Supplementary material for: Cancer-Preventive Role of Bone Marrow-Derived Mesenchymal Stem Cells on Colitis-Associated Colorectal Cancer: Roles of Gut Microbiota Involved
Source: Front Cell Dev Biol. 2021 Jun 4;9:642948. doi: 10.3389/fcell.2021.642948 (PMC8212064; doi:10.3389/fcell.2021.642948)
Supplement: Supplementary file 1 [file Table_1.XLSX]

## Sheet: 2.1.1_数据过滤_过滤后的Reads质量统计_103901
Summary of the transcriptome information in tumor tissues of mice.
Sample	Total Raw Reads (M)	Total Clean Reads (M)	Total Clean Bases(Gb)	Clean Reads Q20(%)	Clean Reads Q30(%)	Clean Reads Ratio(%)
AD1	21.94	21.22	1.06	97.62	88.79	96.72
AD2	21.94	21.3	1.07	97.81	89.37	97.07
AD3	21.94	21.37	1.07	98.27	90.41	97.38
AME1	21.94	21.36	1.07	97.77	89.45	97.34
AME2	23.81	22.85	1.14	98.38	91.13	95.96
AME3	23.85	22.92	1.15	98.42	91.29	96.08
