# Supplementary material for: Cancer-Preventive Role of Bone Marrow-Derived Mesenchymal Stem Cells on Colitis-Associated Colorectal Cancer: Roles of Gut Microbiota Involved
Source: Front Cell Dev Biol. 2021 Jun 4;9:642948. doi: 10.3389/fcell.2021.642948 (PMC8212064; doi:10.3389/fcell.2021.642948)
Supplement: Supplementary file 4 [file Table_4.XLSX]

## Sheet: Sheet1
Summary of differentially expressed genes in the three top KEGG enriched pathway.
Gene	log2(AME/AD)	Qvalue(AD-vs-AME)	AD1 FPKM	AD2 FPKM	AD3 FPKM	AME1 FPKM	AME2 FPKM	AME3 FPKM
Cd28	2.08996	7.58133e-13	0.19	0.99	0.14	0.13	0.11	0.06
Pdcd1lg2	1.96485	2.22424e-08	0.16	0.85	0.1	0.14	0.06	0.08
Draxin	1.83939	1.04734e-17	0.43	1.14	0.29	0.15	0.21	0.15
Spn	1.66538	5.35215e-37	1.78	4.04	0.67	1.01	0.56	0.42
Cd6	1.6241	2.80154e-15	1.13	2.14	0.2	0.56	0.27	0.3
Cd4	1.57819	3.92659e-35	1.6	5.33	1.11	1.22	0.72	0.69
Prtg	1.54208	3.30341e-08	0.41	0.11	0.05	0.04	0.04	0.11
Icos	1.49578	1.00614e-19	0.94	2.72	0.78	0.44	0.63	0.49
Itgal	1.46971	4.3048e-73	3.32	6.48	1.3	1.49	1.37	1.13
Vcam1	1.45044	2.55562e-82	4.86	11.79	2.96	3.3	2.33	1.51
Ctla4	1.35734	2.4434e-12	1.4	3.09	0.72	0.5	0.83	0.71
Selplg	1.31819	5.94821e-70	10.08	18.63	4.47	5.38	4.54	3.38
Cd2	1.30511	8.6887e-11	1.68	5.34	1.14	1.42	0.95	0.91
Itgb7	1.30038	1.09041e-43	3.38	10.24	1.73	2.63	1.76	1.8
Cldn6	1.29458	9.82729e-17	2.29	6.97	0.92	2.29	0.11	1.79
H2-Eb1	1.267	0	65.55	201.04	40.07	68.92	29.2	28.33
Pdcd1	1.16413	5.81668e-10	1.93	2.4	0.74	0.41	1.25	0.6
H2-Ab1	1.10306	0	131.06	395.77	68.13	164.76	64.28	45.74
Itgb2	1.03505	4.53643e-66	10.23	16.92	4.56	6.03	5.05	4.44
Itgb8	1.02625	1.12184e-06	0.71	0.65	1.06	0.15	0.76	0.28
Clnk	2.63228	0.000503448	0.1	0.36	0.09	0	0.1	0
Cd3e	1.69303	1.24e-17	1.68	5.11	0.66	0.86	0.68	0.79
Stac2	1.57624	4.92e-09	0.27	1.32	0.25	0.35	0.19	0.07
Lcp2	1.34912	8.92e-38	3.29	5.09	1.6	1.22	1.47	1.21
Prkcq	1.3381	2.7e-16	1.74	1.99	1.28	0.75	0.37	0.66
Itk	1.25937	6.94e-09	0.5	1.11	0.3	0.25	0.41	0.15
Sntb1	1.20394	1.39e-13	1.41	2.64	1.02	1.04	0.64	0.42
Cd3g	1.19788	1.93e-12	2.91	7.84	1.55	1.06	2.29	1.98
Cd3d	1.10029	2.38e-08	2.16	5.16	1.16	1.12	1.18	1.37
Lat	1.03483	1.95e-10	2.79	6.21	1.14	1.65	1.76	1.56
Pik3cd	1.02163	5.25e-40	3.19	7.1	1.73	2.71	1.8	1.76
Tnfrsf17	2.345	5.80583e-09	0.21	3.06	0.71	0.34	0.27	0.2
Ccr6	1.87739	1.38361e-07	0.13	2.12	0.32	0.44	0.26	0.04
Tnfrsf13b	1.86401	4.46727e-31	0.83	4.68	1.15	0.86	0.54	0.44
Cd27	1.74271	1.45021e-06	0.4	1.32	0.32	0.3	0.3	0.04
Tnfsf11	1.61025	1.79807e-06	0.36	0.9	0.35	0.29	0.17	0.07
Ccl22	1.56189	8.94563e-24	2.78	5.19	1.23	1.15	0.65	1.31
Il12rb1	1.52305	8.46564e-08	0.6	1.14	0.3	0.36	0.23	0.16
Il2rb	1.45504	2.96368e-32	1.96	4.3	0.9	0.96	0.92	0.53
Cxcl9	1.43501	6.03861e-30	1.64	4.56	2.06	0.82	1.2	1.01
Ccr10	1.39127	1.08955e-09	1.04	2.68	0.55	1.03	0.34	0.25
Ccr7	1.30585	5.67314e-16	1.9	4.48	0.87	1.16	0.89	0.88
Il7r	1.24851	1.05029e-13	0.95	2.27	0.75	0.2	0.89	0.57
Cxcr6	1.23996	5.72396e-09	1.06	2.74	0.44	0.34	0.76	0.68
Csf1r	1.19535	4.8251e-201	16.29	33.98	9.58	11.87	7.56	6.56
Lepr	1.1466	4.77221e-22	0.92	2.3	1.19	0.7	0.59	0.7
Ccr5	1.13611	7.53416e-19	1.77	3.79	1.66	0.89	1.25	1.12
Ccl8	1.12786	2.25929e-21	6.54	33.81	10.14	13.22	5.68	3.95
Il17a	1.12532	8.07481e-05	1.36	1.27	1.01	0.23	0.51	0.93
Ltb	1.10759	3.10778e-28	7.36	19.55	3.88	7.89	3.34	2.97
Il10ra	1.09171	3.85549e-31	3.28	5.65	1.96	1.78	1.53	1.78
Il17c	1.08796	0.00018239	2.41	3.03	0.88	0.93	0.76	1.28
Ngfr	1.08168	4.61647e-13	1	2.98	0.51	1.52	0.28	0.3
Cx3cr1	1.06897	3.04445e-43	4.18	7.59	3.04	2.18	1.99	2.86
Tnfsf14	1.06399	5.61651e-05	0.87	1.27	0.45	0.37	0.46	0.4
Il21r	1.03326	1.21663e-13	1.51	4.43	1.13	1.67	1.08	0.92
