# Supplementary material for: Cancer-Preventive Role of Bone Marrow-Derived Mesenchymal Stem Cells on Colitis-Associated Colorectal Cancer: Roles of Gut Microbiota Involved
Source: Front Cell Dev Biol. 2021 Jun 4;9:642948. doi: 10.3389/fcell.2021.642948 (PMC8212064; doi:10.3389/fcell.2021.642948)
Supplement: Supplementary file 5 [file Table_5.XLSX]

## Sheet: phy - 副本
Summary of differentially expressed bacterial genus in AOM/DSS and AOM/DSS+MSCs groups.
Genus	g__Bilophila	g__[Eubacterium]_brachy_group	g__Intestinimonas	g__Parabacteroides	g__Staphylococcus	g__Candidatus_Saccharimonas	g__Acetatifactor
AD1	4.67159e-05	0.000630664	7.01e-05	0.00100439	0.000233579	0.00212557	0
AD2	0.000210221	0.00359712	0.000186863	0.00105111	0.00151827	0.0103709	0
AD3	0	0.000373727	9.34e-05	0.00752126	0.000140148	0.00826871	0
AME1	0	0.000303653	0.000210221	0.00165841	0.0129169	0.0244324	4.67e-05
AME2	0	0.000327011	0.000210221	0.0100673	0.00443801	0.0209287	0
AME3	0	0.000280295	0.000373727	0.0103476	0.0139914	0.0119593	2.34e-05
